# Supplementary material for: Connections between the human gut microbiome and gestational diabetes mellitus
Source: Gigascience. 2017 Jul 31;6(8):1–12. doi: 10.1093/gigascience/gix058 (PMC5597849; doi:10.1093/gigascience/gix058)
Supplement: Additional Files [file gix058_Supp.zip]

Archive with 2 entries (2 files):
- Additional file 1(1).xlsx
- Additional file2.docx
