# Supplementary material for: Connections between the human gut microbiome and gestational diabetes mellitus
Source: Gigascience. 2017 Jul 31;6(8):1–12. doi: 10.1093/gigascience/gix058 (PMC5597849; doi:10.1093/gigascience/gix058)
Supplement: Additional Files [file gix058_Supp.zip › Additional file 1(1).xlsx]

## Sheet: Table S1
Table S1. Characteristics of the Study Participants (Mean±Std[Range] or N/N(%/%))
Characteristics	GDM(N=43)	Non-GDM(N=81)	P value
Maternal characteristics
Age (yr)	30.5±3.3[22,39]	28.8±3.1[20,37]	0.0044
The Han nationality (yes/no)	0/43(0%/100%)	3/76(3.8%/96.2%)	0.5499
Pre-pregnant weight (kg) (N/N=39/76)	55.9±8.4[41,80]	52.2±6.5[41,70]	0.01
Height (cm) (N/N=40/77)	159.7±4.5[152,172]	160.5±4.6[150,178]	0.3367
Pre-pregnant body mass index(kg/m2) (N/N=42/79)	21.9±3.1[17.3,31.3]	20.2±2.0[16.2,26.3]	0.0034
Gestational weight gain during pregnancy (kg) (N/N=39/76)	12.9±3.8[5.7,25.0]	15.8±3.7[6.5,24.0]	<0.001
Parity(0/≥1)	36/7(83.7%/16.3%)	78/3(96.3%/3.7%)	0.0315
Gestational weeks (fecal sample collection)	26.2±1.6[21.7,29.0]	25.9±1.6[22.1,29.9]	0.2913
Gestational weeks (OGTT testing)	25.2±1.7[21.7,29.0]	25.1±1.6[22.1,29.9]	0.9407
Plasma glucose(mmol/L) at OGTT test
Fasting	4.7±0.5[3.78,6.43]	4.3±0.3[3.46,5.06]	<0.001
1 hr	8.8±1.2[5.93,12.6]	6.5±1.0[5.54,9.79]	<0.001
2 hr	10.1±1.3[6.27,11.83]	7.7±1.0[3.86,8.47]	<0.001
Systolic blood pressure(mmHg) during early pregnancy (N/N=38/74)	108±11[85,133]	105±9[86,127]	0.155
Diastolic blood pressure(mmHg) during early pregnancy (N/N=38/74)	66±9[52,90]	65±7[50,89]	0.4012
Antibiotics using during pregnancy (yes/no)
≤12 gestational weeks	0/43	0/81	NA
13-28 gestational weeks	0/43	0/81	NA
Diabetes before pregnacy (yes/no)	0/43	0/81	NA
Allergy before pregnacy (yes/no)	0/43	0/81	NA
Hypertension before pregnacy (yes/no)	0/43	0/81	NA
Drinking druing pregnancy (yes/no)	0/38	0/79	NA
Smoking during pregnancy (yes/no)	0/38	0/79	NA
Newborn characteristics
Cesarean section (yes/no)	16/26(38.1%/61.9)	28/51(35.4%/64.6%)	0.7728
Gestational age at birth (wk)	38.9±1.1[35.3,40.6]	39.5±1.2[34.4,41.1]	0.0068
Premature births (before 37 wk) (yes/no)	2/40(4.8%/95.2%)	3/77(3.8%/96.2%)	1
Birth weight (g) (N/N=42/79)	3263±478[2250,4880]	3273±411[1980,4340]	0.8981
Macrosomia（≥4000g）(yes/no)	2/40(4.8%/95.2%)	4/75(5.1%/94.9%)	1
Birth length (cm) (N/N=42/79)	50±2[46,59]	50±2[43,53]	0.5841
Gender(Male/Female)	23/15(60.5%/39.5%)	42/37(53.2%/46.8%)	0.453
Note: Differences in characteristics between GDM group and Non-GDM group were evaluated, using Student’s t-test, χ2 test or Fisher's exact test where appropriate.

## Sheet: Table S2
Table S2:Bacterial species that differed significantly between two cohorts.
GDM-enriched Species	Mean abundance (GDM)	Mean abundance (controls)	P-value		Control-enriched species	Mean abundance (GDM)	Mean abundance (controls)	P-value
Bacteroides sp. 2_1_33B	0.000473889	0.000184162	0.00162381		Aeromicrobium massiliense	7.50447e-05	0.000130831	0.024509
Bacteroides sp. 3_1_19	0.00296664	0.00145439	3.59677e-05		Alistipes finegoldii	0.00191963	0.00299365	0.0232412
Bacteroides sp. D1	0.000635519	0.000514653	0.0183349		Alistipes senegalensis	0.000461787	0.00079473	0.0156186
Bilophila sp. 4_1_30	0.00461811	0.0035939	0.0324644		Alistipes shahii	0.0047195	0.00756728	0.0144736
Capnocytophaga sp. oral taxon 338	0.00329242	0.00160823	0.00977091		Bifidobacterium adolescentis	0.000964331	0.003067	0.0335039
Clostridium sp. L2-50	0.00827006	0.00213319	0.0291688		Bifidobacterium bifidum	0.000554777	0.00177052	0.0434712
Coprobacillus sp. 29_1	0.000163429	0.000112624	0.0330437		Eubacterium siraeum	0.0033985	0.00889477	0.031399
Coprococcus comes	0.00469196	0.00296398	0.0266588		Intestinibacter bartlettii	0.000185873	0.00034813	0.0291555
Lachnospiraceae bacterium oral taxon 082	1.96579e-05	1.32487e-05	0.00955465		Methanobrevibacter smithii	0.000121375	0.00101406	0.0260921
Lactobacillus fermentum	0.00011438	4.46015e-06	0.0160577		Roseburia intestinalis	0.00884516	0.0133615	0.0177284
Lactobacillus salivarius	0.000412593	5.96e-05	0.0485872		Roseburia inulinivorans	0.00941005	0.0143906	0.0450667
Megamonas funiformis	0.00270569	0.00109255	0.00318478
Megamonas rupellensis	0.0183759	0.00768965	0.0039551
Parabacteroides distasonis	0.0278273	0.00984398	4.385e-05
Parabacteroides goldsteinii	0.000978189	0.000656821	0.0307668
Parabacteroides sp. 2_1_7	1.48743e-05	7.0652e-06	0.0020328
Parabacteroides sp. 20_3	0.00235639	0.00105381	0.000214327
Parabacteroides sp. D13	0.00155619	0.000869177	0.000205411
Parabacteroides sp. D25	0.00245036	0.00136295	0.000643405
Paraprevotella clara	0.00213529	0.00110042	0.0116304
Phascolarctobacterium succinatutens	0.00242304	0.00144701	0.0441391
Streptococcus agalactiae	0.000366999	0.000268229	0.0149407
Streptococcus anginosus	7.72991e-05	2.54799e-05	0.0181123
Weissella confusa	2.24833e-05	3.19352e-06	0.0110702

## Sheet: Table S3
Table S3:Detailed information of 129 GDM-associated MLGs
MLGs ID	Enrichment	No. of genes	P-value	Taxonomy assignment	BLASTN-NCBI-Genomes	% of gene	Similarity	BLASTP-NR	% of gene	Similarity	Mean decrease accuracy
CON51	controls	216	0.00010844	Alistipes senegalensis	Alistipes senegalensis JC50	98.1	97.7	Alistipes	89.4	90.9	0.0025885
CON37	controls	4095	0.0023022	Alistipes shahii	Alistipes shahii WAL 8301	97.7	96.9	Alistipes	87.6	94.6	0.0001113
CON41	controls	122	0.00096033	Alistipes shahii	Alistipes shahii WAL 8301	95.9	96	Alistipes	92.8	88.4	0.000187
CON44	controls	158	0.0022315	Bacteroides	Bacteroides cellulosilyticus DSM 14838	43	87.7	Bacteroides	63.3	78.6	0.0010767
CON56	controls	76	0.0037559	Bacteroides sp. 4_1_36	Bacteroides sp. 4_1_36	100	98.7	Bacteroides	97.4	96.4	5.85e-05
CON34	controls	77	0.00095461	Bifidobacterium	Bifidobacterium animalis subsp. lactis Bi-07	23.4	99.7	Bifidobacterium	75.3	98.6	0.0003506
CON21	controls	701	0.00045023	Bifidobacterium animalis	Bifidobacterium animalis subsp. lactis Bi-07	81.6	94.3	Bifidobacterium	90.6	97.3	0.0005597
CON50	controls	190	0.00030673	Bifidobacterium pseudocatenulatum	Bifidobacterium pseudocatenulatum DSM 20438	75.3	95.2	Bifidobacterium	77.4	82.1	6.69e-05
CON2	controls	149	6.8456e-06	Citrobacter freundii	Citrobacter freundii GTC 09479	75.2	94	Citrobacter	72.5	98	0.0042503
CON25	controls	637	0.001403	Citrobacter freundii	Citrobacter freundii GTC 09479	95.1	95.3	Citrobacter	88.1	98.6	0.0002252
CON33	controls	105	1.7597e-05	Eubacterium	Eubacterium ventriosum ATCC 27560	32.4	79.3	Eubacterium	56.2	72.6	0.000282
CON43	controls	699	0.0032683	Eubacterium	Eubacterium ventriosum ATCC 27560	47.5	78.3	Eubacterium	72.7	78.6	0.000109
CON52	controls	344	0.00019094	Eubacterium eligens	Eubacterium eligens ATCC 27750	93.9	94.9	Eubacterium	80.8	91.9	0.001124
CON29	controls	2277	0.0101022	Eubacterium siraeum	Eubacterium siraeum DSM 15702	98.4	97.5	Eubacterium	88.4	95.8	-0.0001814
CON32	controls	173	0.0123298	Eubacterium siraeum	Eubacterium siraeum DSM 15702	96.5	94.8	Eubacterium	90.3	92.4	2.03e-05
CON26	controls	202	0.0019174	Klebsiella pneumoniae	Klebsiella pneumoniae subsp. pneumoniae MGH 78578	76.7	96.7	Klebsiella	76.7	93.3	0.0004127
CON46	controls	156	0.0015615	Lachnospiraceae bacterium 3_1_46FAA	Lachnospiraceae bacterium 3_1_46FAA	92.3	97.7	Clostridiales	82.7	97.7	2.65e-05
CON4	controls	3776	0.0011193	Methanobrevibacter smithii	Methanobrevibacter smithii ATCC 35061	82.2	98.2	Methanobrevibacter	80.6	97.6	2.77e-05
CON22	controls	1662	0.00054854	Olsenella	Olsenella sp. oral taxon 809 str. F0356	44.5	79.3	Olsenella	54.8	71.4	-2.71e-05
CON35	controls	323	0.0204899	Ruminococcaceae	Lachnospiraceae bacterium 7_1_58FAA	41.8	79.6	Ruminococcaceae	57.9	75.8	-0.0001496
CON42	controls	77	0.0009978	Tannerella sp. 6_1_58FAA_CT1	Tannerella sp. 6_1_58FAA_CT1	98.7	97.6	Tannerella	87	94.3	-5.49e-05
CON1	controls	4950	8.6148e-05	Unclassified	Lachnospiraceae bacterium 7_1_58FAA	3.7	80	Eubacterium	10.4	67.2	0.0029005
CON10	controls	71	0.00075531	Unclassified	Pseudoflavonifractor capillosus ATCC 29799	4.2	77.6	Treponema	4.2	59.2	1.76e-05
CON11	controls	281	0.00028782	Unclassified	Coprobacillus sp. D6	12.8	75.4	Bacillus	7.1	61.4	-2.19e-05
CON12	controls	254	0.00085243	Unclassified	Clostridium sp. D5	2.8	75.7	Clostridium	8.7	61.3	-2.41e-05
CON13	controls	1521	0.01295	Unclassified	Ruminococcus sp. JC304	15.7	83.4	Ruminococcus	9.5	75.2	-0.00014
CON14	controls	669	0.0342855	Unclassified	Pseudoflavonifractor capillosus ATCC 29799	16.6	77.3	Clostridium	9.3	61.7	-0.0001711
CON15	controls	1085	0.0037336	Unclassified	Pseudoflavonifractor capillosus ATCC 29799	12.2	79.8	Eubacterium	8.7	68.2	4.5e-05
CON16	controls	1179	0.0288899	Unclassified	Pseudoflavonifractor capillosus ATCC 29799	11.6	76.7	Clostridium	11.1	62.3	-1.52e-05
CON17	controls	52	0.0019503	Unclassified	Flavonifractor plautii ATCC 29863	7.7	83.6	Sphaerochaeta	5.8	51.1	-4.73e-05
CON18	controls	172	0.00010463	Unclassified	Pseudoflavonifractor capillosus ATCC 29799	2.9	80.9	Eubacterium	5.8	72.5	0.0001734
CON19	controls	1310	0.0110616	Unclassified	Clostridium botulinum CDC66177	17.4	76.6	Clostridium	13.7	61.4	-0.000149
CON20	controls	90	7.0665e-09	Unclassified	Bifidobacterium animalis subsp. lactis Bi-07	8.9	91.5	Clostridium	10	66.8	0.0282438
CON23	controls	1028	0.0114634	Unclassified	Pseudoflavonifractor capillosus ATCC 29799	26.9	76.6	Pseudoflavonifractor	9.2	65.4	-0.0001381
CON24	controls	641	4.4063e-05	Unclassified	Lachnospiraceae bacterium 7_1_58FAA	34.8	78.6	Pseudoflavonifractor	15.4	68.9	0.00354
CON27	controls	2030	0.00070052	Unclassified	Eubacterium infirmum F0142	4.2	76.1	Eubacterium	16.7	68.5	0.0004706
CON28	controls	67	0.0313862	Unclassified	Eubacterium infirmum F0142	13.4	75.8	Eubacterium	14.9	74.9	2.32e-05
CON3	controls	1528	0.0027334	Unclassified	Faecalibacterium prausnitzii A2-165	4.3	78.9	Clostridium	9.4	64.3	0.0004982
CON30	controls	281	0.0175669	Unclassified	Lachnospiraceae bacterium 3_1_46FAA	14.2	75.8	Eubacterium	17.4	66.7	-1.82e-05
CON31	controls	782	0.0051816	Unclassified	Faecalibacterium prausnitzii A2-165	11.8	79.1	Clostridium	11.6	62.9	-0.0001452
CON36	controls	332	0.0495811	Unclassified	Oscillibacter valericigenes Sjm18-20	42.5	77.8	Oscillibacter	33.4	68.5	7.48e-05
CON38	controls	191	0.0110119	Unclassified	Faecalibacterium prausnitzii M21/2	6.8	83.4	Faecalibacterium	2.6	76.2	0.000101
CON39	controls	85	0.0128842	Unclassified	Subdoligranulum variabile DSM 15176	7.1	76.1	Clostridium	5.9	59.1	7.09e-05
CON40	controls	92	0.0190304	Unclassified	Pseudoflavonifractor capillosus ATCC 29799	14.1	76.8	Pseudoflavonifractor	17.4	61.4	-6.08e-05
CON45	controls	306	0.0076122	Unclassified	Clostridium botulinum CDC66177	21.6	75.8	Clostridium	16.3	62.5	-0.0002248
CON47	controls	3448	0.0022737	Unclassified	Roseburia intestinalis L1-82	18.8	77.5	Clostridium	9.9	68.2	-2.92e-05
CON48	controls	152	0.00016411	Unclassified	Ruminococcus torques ATCC 27756	21.7	78.6	Eubacterium	12.5	74	0.0004491
CON49	controls	154	0.0012489	Unclassified	Roseburia intestinalis L1-82	33.1	80.5	Eubacterium	11.7	78.8	0.0001083
CON5	controls	320	2.0236e-07	Unclassified	Lachnospiraceae bacterium 3_1_46FAA	9.4	94.2	Clostridiales	8.8	79.2	0.0191742
CON53	controls	270	0.0102891	Unclassified	Ruminococcus albus 7 = DSM 20455	25.2	78.9	Ruminococcus	30.7	71	-2.99e-05
CON54	controls	124	0.00084387	Unclassified	Ruminococcus sp. JC304	20.2	77.5	Clostridium	20.2	66.6	0.0001945
CON55	controls	86	1.3292e-05	Unclassified	Pseudoflavonifractor capillosus ATCC 29799	5.8	88.6	Clostridium	8.1	68.9	0.0007122
CON57	controls	69	8.0665e-06	Unclassified	Citrobacter sp. A1	18.8	94.7	Clostridium	13	74.4	0.0167965
CON58	controls	515	0.00096029	Unclassified	Ruminococcus sp. JC304	47	76.6	Ruminococcus	21.4	70.7	0.0015713
CON6	controls	57	0.00016636	Unclassified	Synergistes sp. 3_1_syn1	14	97.4	Clostridium	12.3	73.9	0.0004279
CON7	controls	60	3.7822e-05	Unclassified	Faecalibacterium prausnitzii A2-165	8.3	85.4	Clostridium	8.3	74.2	0.0006908
CON8	controls	493	0.00072496	Unclassified	Clostridium methylpentosum DSM 5476	11	74.5	Clostridium	14	62.4	0.0003322
CON9	controls	972	0.0052939	Unclassified	Pseudoflavonifractor capillosus ATCC 29799	18.8	77.7	Oscillibacter	6.9	64.7	-0.0001176
GDM40	GDM patients	1851	0.0407615	Acidaminococcus	Acidaminococcus fermentans DSM 20731	64.9	79.6	Acidaminococcus	62.6	73	0.0001077
GDM58	GDM patients	79	0.0204662	Bacteroides	Bacteroides sp. 1_1_14	25.3	79.2	Bacteroides	64.6	80.2	-3.49e-05
GDM24	GDM patients	1989	0.0449866	Catenibacterium mitsuokai	Catenibacterium mitsuokai DSM 15897	89.4	94	Coprobacillus	32.4	68.3	0.0001051
GDM61	GDM patients	137	0.0413553	Catenibacterium mitsuokai	Catenibacterium mitsuokai DSM 15897	74.5	94	Coprobacillus	13.9	68.9	-4.54e-05
GDM5	GDM patients	61	0.021597	Citrobacter	Escherichia coli 8.0586	83.6	85.1	Citrobacter	83.6	99	1.81e-05
GDM7	GDM patients	4370	0.0031549	Citrobacter	Enterobacter cloacae subsp. cloacae ATCC 13047	44.3	85.5	Citrobacter	52.5	99	0.0008908
GDM9	GDM patients	66	0.0491569	Citrobacter	Escherichia coli DEC8D	47	81.9	Citrobacter	59.1	99.6	-2.79e-05
GDM63	GDM patients	609	0.0188889	Clostridium sp. L2-50	Clostridium sp. L2-50	81	90.1	Clostridium	86.4	87.5	6.48e-05
GDM2	GDM patients	1927	0.0126208	Coprococcus comes	Coprococcus comes ATCC 27758	95.7	97.7	Dorea	87.2	87.3	6.89e-05
GDM66	GDM patients	152	0.0060635	Dialister	Dialister succinatiphilus YIT 11850	36.2	75.7	Dialister	73	66.9	-0.0002144
GDM39	GDM patients	127	0.0135363	Enorma massiliensis	Enorma massiliensis phI	81.9	95.3	Collinsella	35.4	74.5	0.0004313
GDM36	GDM patients	126	0.0344476	Enterobacter cloacae	Enterobacter cloacae subsp. cloacae ATCC 13047	96.8	97.4	Enterobacter	96	97.6	-0.0001005
GDM42	GDM patients	163	0.0114634	Escherichia coli	Escherichia coli 4.0967	77.3	90.9	Escherichia	90.8	97.1	0.0014292
GDM34	GDM patients	137	0.0367044	Eubacterium rectale	Eubacterium rectale ATCC 33656	97.1	93.2	Eubacterium	91.5	90.2	-0.0001317
GDM41	GDM patients	2614	0.0215495	Klebsiella variicola	Klebsiella variicola At-22	94.8	97.8	Klebsiella	85.2	95.1	0.0001983
GDM68	GDM patients	203	0.040255	Klebsiella variicola	Klebsiella variicola At-22	73.4	95.8	Klebsiella	73.4	93.8	0.0002049
GDM37	GDM patients	50	0.048427	Lachnospiraceae bacterium 2_1_58FAA	Lachnospiraceae bacterium 2_1_58FAA	88	97.7	Lachnospiraceae	90	96.3	-4.04e-05
GDM8	GDM patients	237	0.009683	Lactobacillus	Lactobacillus antri DSM 16041	50.2	77	Lactobacillus	90.7	92.9	-0.0001047
GDM1	GDM patients	6570	0.00046072	Parabacteroides distasonis	Parabacteroides distasonis CL09T03C24	100	97.5	Parabacteroides	88.4	93.5	0.0024867
GDM69	GDM patients	2571	0.0012832	Phascolarctobacterium	Phascolarctobacterium succinatutens YIT 12067	55.2	77	Phascolarctobacterium	63.4	71.3	0.0109799
GDM15	GDM patients	418	0.0429125	Slackia	Slackia piriformis YIT 12062	41.6	78.4	Slackia	76.3	75	-2.58e-05
GDM22	GDM patients	267	0.0143147	Slackia	Slackia piriformis YIT 12062	35.6	78.9	Slackia	58.4	74	3.53e-05
GDM65	GDM patients	91	0.0426065	Slackia	Slackia piriformis YIT 12062	27.5	78.8	Slackia	71.4	72.1	-4.79e-05
GDM10	GDM patients	437	0.0560016	Unclassified	Clostridium botulinum CDC66177	15.8	76.3	Clostridium	11.7	60.4	-3.8e-05
GDM11	GDM patients	2036	0.0410698	Unclassified	Olsenella sp. oral taxon 809 str. F0356	10.8	79.6	Olsenella	7.8	70.4	0.0001453
GDM12	GDM patients	883	0.0304369	Unclassified	Olsenella sp. oral taxon 809 str. F0356	62.5	79.8	Olsenella	40.4	72.3	-0.0001713
GDM13	GDM patients	1017	0.0441546	Unclassified	Eubacterium infirmum F0142	7.8	76.3	Eubacterium	24.7	65.8	0.0004236
GDM14	GDM patients	2438	0.0197906	Unclassified	Clostridium botulinum CDC66177	3.7	77.2	Clostridium	5.7	63.3	-0.0001628
GDM16	GDM patients	759	0.0148007	Unclassified	Pseudoflavonifractor capillosus ATCC 29799	19.9	76.6	Pseudoflavonifractor	8.6	63.6	-9.28e-05
GDM17	GDM patients	888	0.0431228	Unclassified	Roseburia intestinalis L1-82	14.6	77.9	Clostridium	4.2	72.3	-6.95e-05
GDM18	GDM patients	2190	0.0420936	Unclassified	Lachnospiraceae bacterium 3_1_46FAA	32.7	76.6	Clostridiales	25.4	72.3	-7.41e-05
GDM19	GDM patients	1185	0.0187471	Unclassified	Bacteroides uniformis ATCC 8492	11	74.9	Bacteroides	15.1	65.3	0.0014543
GDM20	GDM patients	2768	0.0414786	Unclassified	Pseudoflavonifractor capillosus ATCC 29799	16.5	76.8	Pseudoflavonifractor	7.5	64.7	-3.78e-05
GDM21	GDM patients	85	0.0118948	Unclassified	Clostridium saccharobutylicum DSM 13864	10.6	75.5	Clostridium	11.8	60.3	-1.6e-05
GDM23	GDM patients	205	0.0058004	Unclassified	Roseburia intestinalis L1-82	9.8	80	Eubacterium	5.9	69	0.000121
GDM25	GDM patients	922	0.0428941	Unclassified	Faecalibacterium cf. prausnitzii KLE1255	5.2	77.8	Clostridium	7.8	62.9	-0.0001022
GDM26	GDM patients	1061	0.0156775	Unclassified	Clostridium botulinum CDC66177	9.3	75.9	Bacillus	5.1	59.6	9.1e-06
GDM27	GDM patients	360	0.004438	Unclassified	Tannerella sp. 6_1_58FAA_CT1	11.7	79.9	Bacteroides	17.2	67.4	0.0004278
GDM28	GDM patients	2305	0.0119777	Unclassified	Clostridium botulinum CDC66177	4.3	77.1	Clostridium	5	61.2	0.0002053
GDM29	GDM patients	173	0.0472599	Unclassified	Eubacterium infirmum F0142	26	76	Eubacterium	25.4	74.3	-5.56e-05
GDM3	GDM patients	3662	0.0296152	Unclassified	Faecalibacterium prausnitzii A2-165	6	80.6	Clostridium	6.7	66.8	1.43e-05
GDM30	GDM patients	2091	0.0281801	Unclassified	Faecalibacterium prausnitzii A2-165	7.7	77.7	Clostridium	8.4	62.9	0.0018694
GDM31	GDM patients	124	0.0245786	Unclassified	Collinsella aerofaciens ATCC 25986	18.5	91.2	Collinsella	18.5	91	-0.0001457
GDM32	GDM patients	93	0.0250333	Unclassified	Oscillibacter valericigenes Sjm18-20	6.5	80.8	Bacteroides	5.4	59.5	-3.82e-05
GDM33	GDM patients	421	0.0388049	Unclassified	Lachnospiraceae bacterium 3_1_46FAA	2.6	78	Eubacterium	10	68.8	0.0003965
GDM35	GDM patients	491	0.0355497	Unclassified	Eubacterium siraeum DSM 15702	15.1	76.2	Clostridium	8.6	64.8	5.16e-05
GDM4	GDM patients	114	0.0122417	Unclassified	Marvinbryantia formatexigens DSM 14469	9.6	75.7	Clostridium	8.8	67.5	-0.0001189
GDM43	GDM patients	153	0.0312229	Unclassified	Pseudoflavonifractor capillosus ATCC 29799	5.2	81	Clostridium	3.9	58.2	-0.0001141
GDM44	GDM patients	195	0.0252057	Unclassified	Pseudoflavonifractor capillosus ATCC 29799	3.6	79.6	Clostridium	3.1	66.3	-3.51e-05
GDM45	GDM patients	375	0.0293744	Unclassified	Lachnospiraceae bacterium 7_1_58FAA	4.8	81.9	Clostridium	4.3	74.5	-8.3e-05
GDM46	GDM patients	1621	8.1622e-05	Unclassified	Tannerella sp. 6_1_58FAA_CT1	31.3	76.6	Tannerella	34.8	73.6	0.0080876
GDM47	GDM patients	344	0.0261461	Unclassified	Fusobacterium periodonticum 1_1_41FAA	9.3	77.1	Clostridium	2.6	57.8	-4.71e-05
GDM48	GDM patients	135	0.0302033	Unclassified	Peptoclostridium difficile 050-P50-2011	4.4	75.1	Clostridium	5.2	60.9	0.0001016
GDM49	GDM patients	175	0.0317947	Unclassified	Clostridium spiroforme DSM 1552	22.3	76	Bacillus	4.6	62.2	0.0003361
GDM50	GDM patients	192	0.0253425	Unclassified	Lachnospiraceae bacterium 7_1_58FAA	19.8	77.5	Clostridium	8.3	64.2	-0.0001507
GDM51	GDM patients	139	0.0162294	Unclassified	Pseudoflavonifractor capillosus ATCC 29799	9.4	79.8	Pseudoflavonifractor	8.6	61.9	0.0002936
GDM52	GDM patients	1408	0.0416833	Unclassified	Pseudoflavonifractor capillosus ATCC 29799	21.4	77	Flavonifractor	6.5	63.5	0.000403
GDM53	GDM patients	1456	0.0337203	Unclassified	Bacteroidales bacterium ph8	23.1	76.4	Alistipes	35.6	66.3	0.0001439
GDM54	GDM patients	272	0.0125401	Unclassified	Clostridium spiroforme DSM 1552	13.6	75.7	Bacillus	5.5	59.1	-0.0001227
GDM55	GDM patients	50	0.0323137	Unclassified	Enterococcus hirae ATCC 9790	6	75.7	Geobacillus	0	50	-1.4e-05
GDM56	GDM patients	141	0.0035051	Unclassified	Subdoligranulum variabile DSM 15176	50.4	80.7	Faecalibacterium	24.1	70.1	0.0002454
GDM57	GDM patients	2255	0.0348823	Unclassified	Roseburia intestinalis L1-82	39	77.4	Eubacterium	42.5	75	8.32e-05
GDM59	GDM patients	111	0.0461549	Unclassified	Flavonifractor plautii ATCC 29863	6.3	85.3	Clostridium	4.5	64.3	-3.23e-05
GDM6	GDM patients	388	0.024332	Unclassified	Acidaminococcus fermentans DSM 20731	22.2	82.4	Acidaminococcus	27.6	77.6	-0.0002423
GDM60	GDM patients	1684	0.0274753	Unclassified	Pseudoflavonifractor capillosus ATCC 29799	26.1	77.3	Pseudoflavonifractor	7.1	63.9	0.0001638
GDM62	GDM patients	236	0.0060092	Unclassified	Eubacterium eligens ATCC 27750	5.1	75.8	Clostridium	10.2	61	0.0011138
GDM64	GDM patients	96	0.009248	Unclassified	Clostridium botulinum CDC66177	31.3	75.4	Clostridium	18.8	62	-0.0001379
GDM67	GDM patients	97	9.7897e-06	Unclassified	Klebsiella pneumoniae subsp. pneumoniae MGH 78578	13.4	89.3	Enterobacter	10.3	89.6	0.005834
GDM70	GDM patients	250	0.0108628	Unclassified	Faecalibacterium prausnitzii M21/2	2.8	84.5	Clostridium	6	64.9	0.0021148
GDM71	GDM patients	160	0.016945	Unclassified	Roseburia intestinalis L1-82	3.1	87.5	Eubacterium	4.4	69.7	-0.000203
GDM38	GDM patients	103	0.0013066	Weissella confusa	Weissella confusa LBAE C39-2	87.5	99.2	Weissella	89.5	97.8	0.0001468
